# Supplementary material for: ‘Candidatus Liberibacter asiaticus’ Multimeric LotP Mediates Citrus sinensis Defense Response Activation
Source: Front Microbiol. 2021 Aug 4;12:661547. doi: 10.3389/fmicb.2021.661547 (PMC8371691; doi:10.3389/fmicb.2021.661547)
Supplement: Supplementary file 8 [file Table_2.XLSX]

## Sheet: MapManIDs_Data_Final (2)
Abundance of Proteins Post Treatment with His.LotP and His.EK.LotP.FLAG
		His.LotP			His.EK.LotP.FLAG
Protein	Protein Description	1dpi	2dpi	3dpi	1dpi	2dpi	3dpi
tr|a0a067fkh3|a0a067fkh3_citsi'	mtRPS21/psRPS21 of small ribosomal subunit	1.536	3.01	1.621	1.606	1.981	0.712			More Abundant
tr|v4tft4|v4tft4_9rosi'	13-lipoxygenase	1.094	0.722	0.528	1.022	0.67	0.687			Less Abundant
tr|a0a067fqw4|a0a067fqw4_citsi'	26S proteasome regulatory subunit 4 homolog B	1.276	2.84	1.388	1.323	1.426	0.398
tr|a0a067de95|a0a067de95_citsi'	2-alkenal reductase (NADP(+)-dependent)	1.111	1.142	0.599	1.049	0.838	0.541
tr|a0a067giv2|a0a067giv2_citsi'	3-hydroxyisobutyrate dehydrogenase	0.997	0.624	0.99	1.008	0.845	0.847
tr|a0a067fyh8|a0a067fyh8_citsi'	40S ribosomal protein S15	1.344	1.75	1.037	1.994	1.499	0.934
tr|a0a2h5pt01|a0a2h5pt01_citun'	acyl carrier protein (mtACP)	1.42	1.613	1.145	1.369	1.38	1.371
tr|v4tcf0|v4tcf0_9rosi'	adaptor component ClpS of chloroplast Clp-type protease complex	1.035	0.849	0.653	1.03	0.662	0.437
tr|a0a067ezl1|a0a067ezl1_citsi'	alfin-like transcription factor	1.095	2.025	0.991	1.034	2.015	0.783
tr|a0a2h5n056|a0a2h5n056_citun'	alpha-L-arabinofuranosidase and beta-D-xylosidase (ASD)	0.831	1.92	1.099	0.92	1.874	1.246
tr|a0a067ers2|a0a067ers2_citsi'	annexin D2	0.965	1.098	0.588	0.877	0.931	0.597
tr|a0a2h5q4u4|a0a2h5q4u4_citun'	annexin D2	0.875	1.148	0.647	0.792	0.992	0.62
tr|v4vhm2|v4vhm2_9rosi'	annexin D4	1.075	1.05	0.615	1.029	0.827	0.519
tr|a0a067gbg8|a0a067gbg8_citsi'	ARG1 gravity signalling protein factor	1.352	2.579	0.959	1.125	1.374	1.093
tr|a0a067gd74|a0a067gd74_citsi'	B2 protein	1.912	2.62	0.979	1.461	1.638	0.34
tr|a0a067eds6|a0a067eds6_citsi'	beta-like-class expansin	0.768	1.016	0.955	0.487	1.256	0.791
tr|a0a067gkl8|a0a067gkl8_citsi'	BSD2 assembly factor involved in RuBisCo assembly	1.26	2.176	1.131	1.035	1.77	1.428
tr|a0a067hfq4|a0a067hfq4_citsi'	C2H2 zinc finger transcription factor	1.397	1.998	0.87	1.195	1.255	0.914
tr|a0a2h5n611|a0a2h5n611_citun'	calcium-binding protein CP1	1.949	1.051	1.111	1.578	1.383	1.501
tr|a0a2h5nlz5|a0a2h5nlz5_citun'	calvin cycle protein CP12-2	1.766	0.942	1.414	1.562	0.749	2.86
tr|a0a2h5qly4|a0a2h5qly4_citun'	canonical RAB5 effector (EREX)	1.718	0.74	1.308	1.512	0.74	2.16
tr|a0a2h5qlh1|a0a2h5qlh1_citun'	CBP20 of CBP80-CBP20 mRNA Cap-Binding complex (CBC)	2.53	0.952	0.903	1.9	1.105	0.711
tr|a0a067gz61|a0a067gz61_citsi'	chaperone (Hsp90)	1.312	1.745	1.138	1.31	1.356	0.903
tr|a0a067gr76|a0a067gr76_citsi'	chaperone component DNAJ1/2 of SUVH-DNAJ methylation reader complex	1.119	2.365	0.828	0.78	1.735	0.444
tr|v4rnh3|v4rnh3_9rosi'	chaperone HSCA of mitochondrial ISC system transfer phase	1.287	0.354	1.241	1.841	0.643	0.745
tr|a0a067ffs0|a0a067ffs0_citsi'	chloroplastic NADPH-dependent alkenal/one oxidoreductase	0.638	0.942	0.703	0.792	0.833	0.644
tr|a0a067d698|a0a067d698_citsi'	class-M-I small heat-shock-responsive protein	0.902	1.653	1.169	0.99	2.059	1.603
tr|a0a2h5nw16|a0a2h5nw16_citun'	cohesin cofactor	1.803	1.524	1.132	1.588	1.228	1.019
tr|v4syl5|v4syl5_9rosi'	component DSS1/Sem1 of TREX-2 mRNP trafficking complex	1.348	1.653	1.336	1.47	2.053	2.358
tr|a0a2h5njr6|a0a2h5njr6_citun'	component LHCb4 of LHC-II complex	0.778	0.951	1.104	0.658	1.232	1.078
tr|v4twi6|v4twi6_9rosi'	component PsbR of PS-II complex	0.973	1.566	1.251	1.026	1.878	0.926
tr|v4vi92|v4vi92_9rosi'	component PsbTn of PS-II complex	1.267	0.674	1.515	1.295	0.611	2.323
tr|v4uk23|v4uk23_9rosi'	component RPS30 of SSU proteome	0.986	1.969	1.212	1.073	1.608	1.044
tr|a0a2h5nlm1|a0a2h5nlm1_citun'	COX5c of cytochrome c oxidase complex	0.825	0.574	0.801	0.809	0.714	0.501
tr|a0a2h5nv10|a0a2h5nv10_citun'	CPFS6/CFIm68 of Cleavage Factor I (CF-Im) complex	2.5	3.82	1.311	2.65	2.584	1.022
tr|a0a067giq4|a0a067giq4_citsi'	CPSF30/Yth1 of Cleavage and Polyadenylation Specificity Factor (CPSF) complex	8.456	2.781	0.769	6.736	1.261	1.078
tr|o23785|o23785_citsi'	Cu/Zn superoxide dismutase	0.459	0.74	0.397	0.37	0.77	0.433
tr|v4t4m7|v4t4m7_9rosi'	Cu/Zn superoxide dismutase	1.623	1.235	0.451	1.181	0.741	1.059
tr|a0a2h5q246|a0a2h5q246_citun'	Cu/Zn superoxide dismutase	1.3	1.418	0.493	1.025	1.168	0.859
tr|a0a2h5ns68|a0a2h5ns68_citun'	cysteine proteinase RD21A	0.675	0.935	0.917	0.595	1.161	0.907
tr|a0a067ezr0|a0a067ezr0_citsi'	DEAD-box ATP-dependent RNA helicase 38	1.459	0.664	1.587	1.407	0.92	3.889
tr|v4sy90|v4sy90_9rosi'	delta-1-pyrroline-5-carboxylate dehydrogenase	0.893	0.992	0.653	0.896	0.877	0.58
tr|q5xnm0|q5xnm0_pontr'	disease resistance protein RGA3	0.516	0.754	0.396	0.385	0.928	0.608
tr|v4s0b7|v4s0b7_9rosi'	disease resistance RPP13-like protein 1	0.662	0.998	0.36	0.226	0.383	0.627
tr|a0a2h5n2y8|a0a2h5n2y8_citun'	effector receptor (NLR)	3.453	2.059	1.003	4.045	1.319	1.299
tr|a0a067gy73|a0a067gy73_citsi'	embryo-specific protein ATS3A	0.614	1.161	0.895	0.637	1.227	0.552
tr|a0a067fdd0|a0a067fdd0_citsi'	embryo-specific protein ATS3B	0.524	0.918	0.919	0.509	1.152	0.551
tr|v4sa61|v4sa61_9rosi'	endochitinase	0.513	0.345	0.858	0.499	0.422	0.782
tr|v4s5r6|v4s5r6_9rosi'	endochitinase	0.442	0.357	0.757	0.277	0.504	0.641
tr|q8h986|q8h986_citja'	endochitinase	0.626	0.455	1.092	0.869	0.53	0.924
tr|a0a067ge84|a0a067ge84_citsi'	endonuclease 2	1.327	2.035	0.844	1.179	1.686	1.201
tr|a0a067gax7|a0a067gax7_citsi'	endonuclease 4	0.66	1.052	0.917	0.685	1.053	0.666
tr|v4unh6|v4unh6_9rosi'	fasciclin-type arabinogalactan protein	1.716	1.377	1.104	1.463	0.998	1.059
tr|a0a067etg0|a0a067etg0_citsi'	fasciclin-type arabinogalactan protein	1.132	0.973	0.633	1.128	0.974	0.675
tr|a0a2h5pwi9|a0a2h5pwi9_citun'	Fip1 of Cleavage and Polyadenylation Specificity Factor (CPSF) complex	1.357	2.179	1.113	1.368	1.534	0.566
tr|a0a2h5qht3|a0a2h5qht3_citun'	germin-like protein subfamily 1 member 15	1.669	1.271	2.011	2.601	1.488	1.506
tr|a0a2h5nrv0|a0a2h5nrv0_citun'	glucose-6-phosphate 1-epimerase	1.188	0.625	0.915	1.254	0.737	1.178
tr|a0a067g6c8|a0a067g6c8_citsi'	GTPase ERA-like	1.355	0.632	0.892	1.128	0.731	0.757
tr|a0a067evw0|a0a067evw0_citsi'	heterogeneous nuclear ribonucleoprotein 1	1.286	2.217	1.081	1.472	2.077	0.862
tr|g9i829|g9i829_citsi'	high mobility group B protein 1	1.57	2.221	0.997	1.976	1.797	0.732
tr|a0a067gzh4|a0a067gzh4_citsi'	high mobility group B protein 2	1.724	1.78	0.984	1.982	1.408	0.79
tr|v4ugq9|v4ugq9_9rosi'	high mobility group B protein 4	4.654	2.294	0.783	5.044	1.49	1.181
tr|a0a067g7f2|a0a067g7f2_citsi'	high mobility group B protein 4	1.684	2.019	0.849	1.899	1.392	0.775
tr|a0a2h5pyh5|a0a2h5pyh5_citun'	histone (H2A)	1.466	2.065	0.9	1.609	1.446	0.871
tr|v4rtm6|v4rtm6_9rosi'	histone (H2A)	1.193	3.172	1.101	1.412	2.121	0.543
tr|a0a067dz16|a0a067dz16_citsi'	histone chaperone (NAP)	1.517	1.867	1.015	1.646	1.512	0.858
tr|a0a2h5ng34|a0a2h5ng34_citun'	histone chaperone (NRP)	1.433	1.884	0.979	1.444	1.348	0.673
tr|a0a2h5qfm8|a0a2h5qfm8_citun'	histone deacetylase (HDT/HD2)	1.499	2.091	0.974	1.672	1.405	0.749
tr|a0a067h8d0|a0a067h8d0_citsi'	Hsp90-co-chaperone (P23)	1.419	1.928	1.128	1.481	1.617	0.76
tr|a0a067ez74|a0a067ez74_citsi'	indole-3-acetic acid carboxyl methyltransferase	0.781	1.338	0.6	0.631	1.069	0.457
tr|v4rkx7|v4rkx7_9rosi'	inhibitor of trypsin and hageman factor	0.972	0.688	0.648	0.783	0.698	0.567
tr|a0a067ey21|a0a067ey21_citsi'	inosine triphosphate pyrophosphatase	0.63	0.694	1.151	0.583	0.404	0.771
tr|a0a2h5pgf1|a0a2h5pgf1_citun'	ketopantoate hydroxymethyltransferase	0.689	0.477	0.655	0.61	0.521	0.615
tr|v4tsj5|v4tsj5_9rosi'	kunitz trypsin inhibitor 2	0.546	0.74	0.665	0.563	0.994	0.848
tr|a0a2h5p886|a0a2h5p886_citun'	kunitz trypsin inhibitor 2	0.882	0.438	0.774	0.779	0.48	0.891
tr|v4t201|v4t201_9rosi'	kunitz trypsin inhibitor 2	1.272	0.607	0.668	0.899	0.496	0.709
tr|v4sgh6|v4sgh6_9rosi'	lectin chaperone (CRT)	1.548	1.824	1.025	1.537	1.607	0.979
tr|v4ul04|v4ul04_9rosi'	lipase (OBL)	1.178	0.719	1.557	1.17	0.978	3.039
tr|a0a2h5p6f4|a0a2h5p6f4_citun'	lipid transfer protein (ORP3a)	1.878	0.693	0.683	1.736	0.497	0.812
tr|a0a067g1t2|a0a067g1t2_citsi'	Mdm35 of UPS2-Mdm35 phospholipid transfer complex	0.923	1.931	1.148	0.923	1.998	1.023
tr|v4uk81|v4uk81_9rosi'	Mg-protoporphyrin IX chelatase	0.654	0.979	0.681	0.59	1.071	0.58
tr|v4txv5|v4txv5_9rosi'	miraculin	1.562	0.399	0.836	0.875	0.312	0.824
tr|b8ygj7|b8ygj7_citun'	miraculin-like protein	1.562	0.515	0.834	0.693	0.293	0.706
tr|q2hxg9|q2hxg9_citja'	miraculin-like protein 1	1.532	0.453	0.87	0.928	0.362	0.892
tr|g0wpr6|g0wpr6_citau'	miraculin-like protein 2	1.181	0.424	0.789	0.93	0.336	0.765
tr|q9fq16|q9fq16_citpa'	miraculin-like protein 2	1.454	0.436	0.934	0.869	0.41	0.862
tr|a0a067g7p0|a0a067g7p0_citsi'	mono-/sesquiterpene-/diterpene synthase	2.833	4.484	0.966	2.154	1.386	1.079
tr|a0a067fc11|a0a067fc11_citsi'	mRNA-binding regulatory factor (UBP1)	2.828	0.935	0.791	3.21	0.634	1.317
tr|a0a067fj94|a0a067fj94_citsi'	non-haem ferritin	0.666	1.274	0.614	0.594	1.117	0.577
tr|v4vmu4|v4vmu4_9rosi'	oleosin	0.884	1.522	0.906	0.717	1.206	0.408
tr|a0a067gwk0|a0a067gwk0_citsi'	patellin-3	1.352	1.628	1.13	1.488	2.234	2.669
tr|v4u9j3|v4u9j3_9rosi'	pathogenesis-related protein 1	1.284	1.853	0.645	1.152	1.208	0.788
tr|a0a067g2e7|a0a067g2e7_citsi'	pectin methylesterase	1.444	0.662	0.964	1.191	0.476	0.79
tr|a0a067gi16|a0a067gi16_citsi'	pepsin-type protease	2.057	1.179	1.366	1.427	1.168	1.141
tr|a0a067glr2|a0a067glr2_citsi'	pepsin-type protease	0.563	1.96	0.877	0.509	1.422	0.363
tr|a0a067dxr9|a0a067dxr9_citsi'	pepsin-type protease	0.91	0.67	1.832	0.9	0.832	2.406
tr|a0a067g5p0|a0a067g5p0_citsi'	peptide-methionine (R)-S-oxide reductase	1.088	0.754	1.191	1.656	1.27	2.451
tr|v4v6s4|v4v6s4_9rosi'	peroxidase 12	0.537	0.766	1.005	0.566	0.851	0.824
tr|v4uh67|v4uh67_9rosi'	phosphometabolite transporter (TPT|PPT|GPT|XPT)	4.102	1.207	0.734	3.967	0.978	1.369
tr|a0a2h5nd27|a0a2h5nd27_citun'	plant-specific E3 ubiquitin ligase (RSL/RFA)	0.562	0.933	0.456	0.383	0.963	0.474
tr|a0a067g0n7|a0a067g0n7_citsi'	plastidial protease (EGY)	0.821	0.7	1.131	0.853	1.014	3.229
tr|v4vd25|v4vd25_9rosi'	poly(A) RNA polymerase regulatory protein	1.244	2.007	0.992	1.603	1.77	0.864
tr|a0a067enm9|a0a067enm9_citsi'	polyadenylate-binding protein-interacting protein 11	2.771	2.263	1.214	2.392	1.12	2.174
tr|v4sru4|v4sru4_9rosi'	polyadenylate-binding protein-interacting protein 4	1.136	1.65	0.935	1.117	2.689	0.654
tr|v9lxk5|v9lxk5_pontr'	pPurple acid phosphatase 15	2.351	1.603	1.293	3.283	1.818	1.452
tr|a0a067fut3|a0a067fut3_citsi'	PROS regulator protein of ESCRT-III complex	4.294	2.003	1.366	4.524	1.971	1.852
tr|v4tc80|v4tc80_9rosi'	PROS regulator protein of ESCRT-III complex	3.531	2.992	1.463	4.088	2.816	1.856
tr|a0a2h5nh88|a0a2h5nh88_citun'	protease (SBT1)	1.018	0.765	0.704	1.106	0.461	0.836
tr|a0a067dbi3|a0a067dbi3_citsi'	protein factor snRNP27 of U4/U6 U5 small nuclear ribonucleoprotein particle (snRNP)	1.754	2.131	1.088	1.802	2.426	1.051
tr|a0a067epb0|a0a067epb0_citsi'	protein factor U5-15kDa/YLS8 of U5 small nuclear ribonucleoprotein particle (snRNP)	0.906	2.111	0.783	0.742	1.197	0.311
tr|v4whw0|v4whw0_9rosi'	protein folding catalyst	1.556	2.613	1.241	1.491	1.505	0.616
tr|a0a2h5p4e7|a0a2h5p4e7_citun'	protein kinase (LRR-III)	1.26	1.358	0.977	1.303	1.892	1.881
tr|v4ump0|v4ump0_9rosi'	protein TSS	1.85	2.82	1.807	2.091	1.835	1.108
tr|v4sz82|v4sz82_9rosi'	psPSRP4 of small ribosomal subunit	1.478	2.331	1.355	1.955	1.853	0.923
tr|a0a067eu38|a0a067eu38_citsi'	psPSRP5 of large ribosomal subunit	1.319	2.319	1.593	2.056	1.643	1.271
tr|a0a2h5p6r2|a0a2h5p6r2_citun'	psPSRP6 of large ribosomal subunit	1.314	0.911	1.572	1.666	1.001	3.62
tr|a0a2h5q911|a0a2h5q911_citun'	psRPL27 of large ribosomal subunit	0.943	1.815	1	1.255	1.594	0.911
tr|v4s0d9|v4s0d9_9rosi'	RALF-peptide receptor (CrRLK1L)	2.375	0.448	1.345	2.525	0.685	3.189
tr|a0a2h5nwk4|a0a2h5nwk4_citun'	REIL LSU processome maturation factor	2.898	1.918	0.852	3.195	1.153	1.215
tr|a0a2h5qbx4|a0a2h5qbx4_citun'	RGG repeats nuclear RNA binding protein A	1.322	2.282	1.042	1.676	2.151	1.053
tr|v4tp16|v4tp16_9rosi'	RGG repeats nuclear RNA binding protein A	1.176	1.738	1.135	1.31	1.761	1.228
tr|v4ucv3|v4ucv3_9rosi'	RNA chaperone (LA)	1.243	2.792	1.044	1.126	1.861	0.445
tr|a0a2h5ndb7|a0a2h5ndb7_citun'	RPL23a of LSU proteome component	1.245	1.62	1.305	1.425	1.902	0.99
tr|a0a067h6y6|a0a067h6y6_citsi'	RPL6 of LSU proteome component	1.077	1.292	1.31	1.976	1.083	0.499
tr|v4tts5|v4tts5_9rosi'	RPP20/POP7 of RNA-dependent RNase P complex	1.829	2.006	1.105	2.092	1.604	0.575
tr|a0a2h5ng71|a0a2h5ng71_citun'	RPS10 of SSU proteome	1.869	1.447	0.878	2.768	0.941	1.087
tr|a0a067er80|a0a067er80_citsi'	RPS2 of SSU proteome	1.02	0.781	0.842	0.82	0.543	0.728
tr|a0a067fa64|a0a067fa64_citsi'	RS31/40/41 RNA splicing factor	1.84	2.617	1.25	1.978	1.321	0.727
tr|a0a2h5nz29|a0a2h5nz29_citun'	RSZ32/33 RNA splicing factor	1.688	1.004	1.242	2.475	0.495	0.53
tr|a0a067f6t9|a0a067f6t9_citsi'	SCL28/30/33 RNA splicing factor	1.711	2.932	1.365	1.656	1.965	0.715
tr|a0a1s8adw7|a0a1s8adw7_citli'	SDH8 of succinate dehydrogenase complex	1.026	1.887	1.069	0.67	2.459	0.499
tr|a0a067h5u2|a0a067h5u2_citsi'	senescence extracellular ribonuclease LE	2.499	1.495	1.202	2.047	1.26	1.142
tr|a0a067duq7|a0a067duq7_citsi'	serine/threonine phosphatase (PPKL)	1.897	0.373	1.165	2.059	1.377	2.124
tr|a0a067dqp7|a0a067dqp7_citsi'	SH3 domain-containing protein 2	1.374	3.286	1.411	1.792	1.791	0.776
tr|v4sfk3|v4sfk3_9rosi'	small GTPase (ARL8)	1.081	0.577	0.915	0.803	0.502	0.958
tr|a0a067dfs4|a0a067dfs4_citsi'	small heat shock protein	0.874	1.325	1.18	0.63	1.765	1.147
tr|a0a2h5nmx6|a0a2h5nmx6_citun'	sorbitol dehydrogenase	0.891	1.473	0.638	0.812	1.266	0.432
tr|v4uax0|v4uax0_9rosi'	subfamily ABCC transporter	1.184	0.951	1.002	1.147	4.055	1.016
tr|a0a2h5nlq3|a0a2h5nlq3_citun'	succinate dehydrogenase assembly factor (SDHAF4)	1.945	1.35	1.102	1.695	1.367	1.358
tr|a0a2h5nld6|a0a2h5nld6_citun'	sucrose synthase	1.608	0.636	0.723	1.229	0.588	1.076
tr|a0a067dk59|a0a067dk59_citsi'	thaumatin-like protein	1.548	0.633	1.231	1.946	0.438	2.819
tr|v4sjv9|v4sjv9_9rosi'	Tic22 of inner envelope TIC translocation system	0.705	1.478	0.952	0.59	1.176	0.457
tr|v4vvq8|v4vvq8_9rosi'	transcription factor (BSD)	1.684	2.639	1.237	2.204	1.995	0.707
tr|a0a067fhn4|a0a067fhn4_citsi'	transcription factor (DOF)	1.733	1.916	0.766	1.311	3.349	0.392
tr|a0a067g7l7|a0a067g7l7_citsi'	transcription factor (GeBP)	1.354	1.777	0.964	1.736	1.323	0.811
tr|v4udy2|v4udy2_9rosi'	transcription factor (GeBP)	1.031	2.138	0.995	1.464	1.438	0.562
tr|v4tr99|v4tr99_9rosi'	transcription factor (NAC)	1.813	0.779	1.428	1.823	0.712	2.207
tr|a0a067gj16|a0a067gj16_citsi'	transcription factor (TCP)	1.734	4.068	1.566	1.746	2.496	0.749
tr|a0a067gdx1|a0a067gdx1_citsi'	transcription factor (WRKY)	1.758	1.826	1.321	1.971	2.901	1.364
tr|a0a067gdy4|a0a067gdy4_citsi'	transcription factor (WRKY)	1.653	2.482	1.211	1.642	1.653	1.378
tr|a0a067e8q0|a0a067e8q0_citsi'	ubiquitin-conjugating enzyme E2	2.076	1.556	1.233	2.083	1.293	1.704
tr|v4sxm0|v4sxm0_9rosi'	ubunit alpha of NAC ribosome-associated chaperone complex	1.549	1.49	1.266	1.769	1.833	1.082
tr|a0a067gkr3|a0a067gkr3_citsi'	uclacyanin 1	2.109	2.203	0.59	1.866	1.709	1.337
tr|v4s784|v4s784_9rosi'	Uev1 of Ubc13-Uev1 conjugating E2 complex	1.105	1.208	1.042	1.107	2.117	0.959
tr|a0a2h5n4l4|a0a2h5n4l4_citun'	uncharacterized GPI-anchored protein	1.523	1.828	0.75	1.811	1.345	1.437
tr|a0a2h5nqz7|a0a2h5nqz7_citun'	uncharacterized GPI-anchored protein	1.418	0.715	1.15	1.216	0.52	1.319
tr|a0a2h5njf2|a0a2h5njf2_citun'	vacuolar protein sorting-associated protein 2 homolog 3	1.341	1.745	1.063	1.24	1.454	1.101
tr|a0a2h5nag9|a0a2h5nag9_citun'	villin actin-crosslinking factor	1.541	2.021	0.943	1.386	1.333	0.984
tr|v4vmb6|v4vmb6_9rosi'	VIP4/LEO1 of PAF1C transcription initiation and elongation complex	1.478	0.579	1.596	1.512	0.932	5.145
tr|a0a067gbn0|a0a067gbn0_citsi'	voltage-gated anion channel (VDAC)	1.666	1.461	1.663	1.706	1.1	0.962
tr|v4t4a5|v4t4a5_9rosi'	WEB1 of WEB1-PMI2 cp-actin filament reorganisation complex	1.805	0.456	1.689	1.919	0.692	4.943
tr|a0a067et50|a0a067et50_citsi'	wound-induced protein WIN1	0.515	0.902	0.836	0.5	0.994	0.947
tr|v4s6h1|v4s6h1_9rosi'	zinc metallopeptidase EGY3	1.273	0.616	1.073	1.516	0.88	5.599
tr|a0a067fas1|a0a067fas1_citsi'	uncharacterized protein	1.387	1.741	1.023	1.529	1.436	1.032
tr|a0a2h5p6j0|a0a2h5p6j0_citun'	uncharacterized protein	1.484	1.903	1.032	1.636	1.441	1.067
tr|a0a2h5pv86|a0a2h5pv86_citun'	uncharacterized protein	1.469	2	1.069	1.544	1.596	0.989
tr|a0a067fv58|a0a067fv58_citsi'	uncharacterized protein	1.491	0.681	1.318	1.492	0.792	2.662
tr|a0a2h5nmg6|a0a2h5nmg6_citun'	uncharacterized protein	1.975	1.382	1.12	1.664	0.802	0.849
tr|v4tmt1|v4tmt1_9rosi'	uncharacterized protein	1.326	0.51	0.844	0.835	0.335	0.981
tr|a0a067e8s4|a0a067e8s4_citsi'	uncharacterized protein	1.244	0.522	0.747	0.727	0.331	0.757
tr|a0a067g1g9|a0a067g1g9_citsi'	uncharacterized protein	0.645	0.96	0.903	0.655	1.107	0.709
tr|v4tvd2|v4tvd2_9rosi'	uncharacterized protein	0.481	0.635	0.844	0.473	0.742	0.841
tr|v4sgs6|v4sgs6_9rosi'	uncharacterized protein	1.177	1.635	0.917	1.027	1.112	0.845
tr|a0a067h290|a0a067h290_citsi'	uncharacterized protein	1.865	1.914	1.311	1.969	1.649	0.917
tr|a0a067ge72|a0a067ge72_citsi'	uncharacterized protein	2.009	1.926	1.169	1.919	1.326	0.753
tr|a0a067d1r8|a0a067d1r8_citsi'	uncharacterized protein	2.919	2.045	1.133	2.867	1.76	1.436
tr|a0a2h5qaq4|a0a2h5qaq4_citun'	uncharacterized protein	2.478	3.162	1.375	2.361	2.208	0.809
tr|a0a2h5nu21|a0a2h5nu21_citun'	uncharacterized protein	2.371	1.233	0.982	0.893	0.683	2.047
tr|a0a067fwe7|a0a067fwe7_citsi'	uncharacterized protein	2.046	1.374	1.256	1.956	0.959	1.295
tr|v4srv1|v4srv1_9rosi'	uncharacterized protein	1.995	1.584	1.006	1.783	1.212	0.97
tr|a0a2h5mwz9|a0a2h5mwz9_citun'	uncharacterized protein	2.126	1.619	1.35	1.952	1.408	2.31
tr|a0a2h5n913|a0a2h5n913_citun'	uncharacterized protein	2.792	1.731	1.158	2.021	1.196	0.679
tr|a0a067dgj6|a0a067dgj6_citsi'	uncharacterized protein	4.838	1.888	1.342	2.742	1.241	1.337
tr|a0a067h325|a0a067h325_citsi'	uncharacterized protein	3.162	2.149	0.859	3.23	1.577	1.421
tr|a0a067d029|a0a067d029_citsi'	uncharacterized protein	0.59	1.23	1.07	0.666	1.482	1.454
tr|a0a067exz4|a0a067exz4_citsi'	uncharacterized protein	2.451	0.377	1.783	2.568	0.709	3.506
tr|a0a067d3h6|a0a067d3h6_citsi'	uncharacterized protein	1.61	0.974	1.764	1.952	1.197	1.477
tr|a0a2h5n6u9|a0a2h5n6u9_citun'	uncharacterized protein	1.187	1.443	1.773	1.355	1.371	1.047
tr|a0a2h5nig8|a0a2h5nig8_citun'	uncharacterized protein	1.846	1.825	1.677	2.165	1.627	1.159
tr|a0a2p1fde7|a0a2p1fde7_citli'	uncharacterized protein	1.337	2.176	0.407	1.584	1.723	0.319
tr|a0a2h5pt23|a0a2h5pt23_citun'	uncharacterized protein	1.686	0.734	0.645	1.758	0.689	1.03
tr|v4spa6|v4spa6_9rosi'	uncharacterized protein	1.416	0.818	0.595	1.213	0.689	0.458
tr|a0a067hc69|a0a067hc69_citsi'	uncharacterized protein	1.323	1.917	0.934	1.408	1.84	1.243
tr|a0a067gl32|a0a067gl32_citsi'	uncharacterized protein	1.371	1.958	1.295	1.861	1.771	0.871
tr|a0a067gwg7|a0a067gwg7_citsi'	uncharacterized protein	1.854	1.967	1.29	1.848	1.431	0.713
tr|v4utj0|v4utj0_9rosi'	uncharacterized protein	1.632	1.996	1.022	1.829	1.448	0.789
tr|a0a067dbg6|a0a067dbg6_citsi'	uncharacterized protein	1.52	2.104	1.271	1.671	1.692	1.057
tr|v4szc7|v4szc7_9rosi'	uncharacterized protein	1.605	2.238	1.246	1.68	2.647	1.214
tr|a0a2h5nze6|a0a2h5nze6_citun'	uncharacterized protein	1.025	2.708	0.983	1.065	1.54	0.999
tr|a0a2h5q659|a0a2h5q659_citun'	uncharacterized protein	1.371	3.178	1.416	1.438	2.592	1.572
tr|a0a2h5n3h1|a0a2h5n3h1_citun'	uncharacterized protein	0.791	0.482	1.09	0.722	0.563	1.388
tr|a0a067eex1|a0a067eex1_citsi'	uncharacterized protein	0.98	0.637	0.998	0.802	0.596	0.869
tr|v4upi5|v4upi5_9rosi'	uncharacterized protein	1.246	0.611	1.478	1.219	0.684	3.54
tr|a0a067dgk0|a0a067dgk0_citsi'	uncharacterized protein	1.192	0.62	1.022	1.006	0.999	2.327
tr|a0a067f5a1|a0a067f5a1_citsi'	uncharacterized protein	1.321	0.634	0.924	1.32	0.44	0.95
tr|a0a067fhe1|a0a067fhe1_citsi'	uncharacterized protein	1.014	0.749	1.147	1.191	1.074	2.89
tr|a0a2h5na61|a0a2h5na61_citun'	uncharacterized protein	1.086	0.9	1.206	1.092	1.06	2.366
tr|v4t5w8|v4t5w8_9rosi'	uncharacterized protein	1.336	1.116	1.253	1.419	1.401	2.798
tr|a0a067hbk0|a0a067hbk0_citsi'	uncharacterized protein	1.612	1.14	1.027	2.115	1.102	1.1
tr|v4vjm8|v4vjm8_9rosi'	uncharacterized protein	2.493	1.143	1.191	1.963	1.217	3.223
tr|a0a2p1fdd9|a0a2p1fdd9_pontr'	uncharacterized protein	1.487	1.601	1.172	1.921	1.465	0.725
tr|a0a067gbs1|a0a067gbs1_citsi'	uncharacterized protein	1.415	1.835	1.356	1.413	1.894	1.031
tr|a0a067ei46|a0a067ei46_citsi'	uncharacterized protein	4.408	2.512	0.928	3.735	0.991	1.4
tr|v4udd5|v4udd5_9rosi'	uncharacterized protein	0.627	0.689	0.682	0.526	0.575	0.484
tr|a0a2h5pwc7|a0a2h5pwc7_citun'	uncharacterized protein	1.255	1.728	1.676	1.274	1.728	0.889
tr|v4scv5|v4scv5_9rosi'	uncharacterized protein	0.647	1.099	1.109	0.607	1.175	1.051
tr|a0a067fcd9|a0a067fcd9_citsi'	uncharacterized protein	1.63	2.086	1.363	1.675	1.856	1.259
tr|a0a067epv6|a0a067epv6_citsi'	uncharacterized protein	2.894	1.188	1.062	2.809	0.849	1.167
tr|a0a067gbs3|a0a067gbs3_citsi'	uncharacterized protein	2.15	1.224	0.991	1.855	0.828	0.877
tr|v4uk97|v4uk97_9rosi'	uncharacterized protein	2.892	2.001	1.073	2.376	1.312	1.095
